# Supplementary material for: Nintedanib-αVβ6 Integrin Ligand Conjugates Reduce TGFβ-Induced EMT in Human Non-Small Cell Lung Cancer
Source: Int J Mol Sci. 2023 Jan 12;24(2):1475. doi: 10.3390/ijms24021475 (PMC9861180; doi:10.3390/ijms24021475)
Supplement: Supplementary file 1 [file ijms-24-01475-s001.zip]

Archive with 1 entries (1 files):
- ijms-2065441-supplementary.pdf
